# Supplementary material for: Geographic differences in body size distributions underlie food web connectance of tropical forest mammals
Source: Sci Rep. 2024 Mar 23;14:6965. doi: 10.1038/s41598-024-57500-5 (PMC10960815; doi:10.1038/s41598-024-57500-5)
Supplement: Supplementary file 1 — Supplementary Information 1. [file 41598_2024_57500_MOESM1_ESM.xlsx]

## Sheet: Site data
Site data
Code	continent	DirectedConnectance1	DirectedConnectance2	range_bodysize	median_bodysize	PopDen	Per.HuntedY	EdgeDensity	Nmonitored	ndvi
BBS	Asia	0.025	0.0707596	2719.8	4.75	0.073	28.6	0.000367521	31	0.47
BCI	SAmerica	0.061	0.1168	224.76	3.86	1.216	34.3	0.000452687	24	0.65
BIF	Africa	0.01	0.0591716	3938.98	9.625	3.584	21.4	6.83e-05	26	0.53
CAX	SAmerica	0.078	0.147448	207.126	8	0.009	66.7	0.000204802	23	0.42
COU	SAmerica	0.057	0.146722	207.311	6.95	0.002	0	0.000210446	31	0.1
CSN	SAmerica	0.064	0.138889	207.276	5.515	0.001	60.5	0.000143195	29	0.12
KRP	Africa	0.025	0.073724	3939.75	3.3	0.219	69	0.000595495	23	0.32
NAK	Asia	0.009	0.0625	159.609	5.6215	0.158	80.6	0.000399099	24	0.06
NNN	Africa	0.02	0.0440816	3939.78	12	0.005	0	0.000105441	35	0.12
PSH	Asia	0.022	0.0891003	296.091	4.15	0.487	55.3	0.00073521	34	0.58
RNF	Madagascar	0.118	0.159763	99.862	0.55	0.707	72.2	0.000279385	13	0.6
UDZ	Africa	0.018	0.079561	3939.85	8	0.321	53.3	0.000141025	26	0.55
VB	SAmerica	0.087	0.181818	224.75	4.03	2.589	33.3	0.000689797	21	0.11
YAN	SAmerica	0.071	0.15625	207.126	7.35	0.057	0	0.00036035	24	0.51
YAS	SAmerica	0.067	0.149822	207.176	6	0.037	52.3	0.000149681	29	0.44

## Sheet: BBS
TEAM NETWORK		Predator =row; prey = column
Species x Species matrices		1 = known consumption; 2 = possible consumption
SITE: Bukit Barisan, Indonesia
SITE CODE: BBS
Order	Family	Species	Cuon alpinus	Panthera tigris	Pardofelis marmorata	Pardofelis temminckii	Prionailurus bengalensis	Herpestes brachyurus	Lutra lutra	Prionodon linsang	Helarctos malayanus	Arctictis binturong	Cynogale bennettii	Hemigalus derbyanus	Paguma larvata	Paradoxurus hermaphroditus	Muntiacus montanus	Muntiacus muntjak	Rusa unicolor	Sus scrofa	Tragulus javanicus	Tragulus kanchil	Tragulus napu	Echinosorex gymnura	Tapirus indicus	Manis javanica	Macaca fascicularis	Macaca nemestrina	Elephas maximus	Hystrix brachyura	Trichys fasciculata	Lariscus insignis	Tupaia tana	Sources	Notes
Carnivora	Canidae	Cuon alpinus	na	0	0	0	0	0	0	0	0	1	2	2	2	2	2	1	1	1	2	2	2	0	0	0	2	2	1	2	0	0	0	Achyut et al. 2015 Jmam;Hayward et al 2014 JZ, Kamler et al. 2012 Jmam,	Ochotona himalayana, Naemorhedus goral, Moschus sp, Capra sp, Bos taurus, Pseudois nayaur, Axis axis, Moschiola indica,Bos gaurus, Naemorhedus goral, Lepus nigricollis, Semnopithecus entellus, Boselaphus tragocamelus, Pavo cristatus, Hystrix indica, Capicornis thar, Nilgiritragus hylocrius. 2 = genus but not species reported. For Viverridae = only civet reported in literature; Capicornis milneedw…
Carnivora	Felidae	Panthera tigris	0	na	0	0	0	1	0	0	1	1	1	0	1	1	2	1	1	1	2	2	2	0	1	0	0	0	0	1	0	0	0	Wang 2009 JZ, ADW; Tigers of the world Tilson;	Naemorhedus goral,Semnopithecus entellus,Bos gaurus,2 = genus but not species reported. Tetracerus quadricornis, Tragulus maeminna, axis axis; Axis porcinus, Rucervus duvaucelii, Muntiacus muntjak, Cervus elaphus, Cervus nippon, Alces alces, Capreolus capreolus, Moschus moschiferus, Boselaphus tragocamelus, Antilope cervicapra, Bos frontalis, Bos javanicus, Bubalus bubalis. Domestic ungulates are…
Carnivora	Felidae	Pardofelis (Catopuma) marmorata	0	0	na	0	0	0	0	0	0	0	0	0	0	0	0	0	0	0	0	0	0	2	0	0	0	0	0	0	0	2	1	ADW
Carnivora	Felidae	Pardofelis (Catopuma) temminckii	0	0		na	0	0	0	0	0	0	0	0	0	0	2	2	0	0	0	0	0	0	0	0	0	0	0	0	0	0	0
Carnivora	Felidae	Prionailurus bengalensis	0	0	0	0	na	0	0	0	0	0	0	0	0	0	0	0	0	0	0	0	0	2	2	0	0	0	0	0	0	2	1	ADW	small mammals in diet, specific species in Xiong et al 2016
Carnivora	Herpestidae	Herpestes brachyurus	0	0	0	0	0	na	0	0	0	0	0	0	0	0	0	0	0	0	0	0	0	0	0	0	0	0	0	0	0	0	1	ADW
Carnivora	Mustelidae	Lutra lutra	0	0	0	0	0	0	na	0	0	0	0	0	0	0	0	0	0	0	0	0	0	2	0	0	0	0	0	0	0	2	2	ADW
Carnivora	Prionodontidae	Prionodon linsang	0	0	0	0	0	0	0	na	0	0	0	0	0	0	0	0	0	0	0	0	0	2	0	0	0	0	0	0	0	2	1	ADW	small mammals in diet
Carnivora	Ursidae	Helarctos malayanus	0	0	0	0	0	0	0	0	na	0	0	0	0	0	0	0	0	0	0	0	0	2	0	0	0	0	0	0	0	2	2	ADW	small mammals in diet
Carnivora	Viverridae	Arctictis binturong	0	0	0	0	0	0	0	0	0	na	0	0	0	0	0	0	0	0	0	0	0	2	0	0	0	0	0	0	0	2	1	ADW	small mammals in diet
Carnivora	Viverridae	Cynogale bennettii	0	0	0	0	0	0	0	0	0	0	na	0	0	0	0	0	0	0	0	0	0	2	0	0	0	0	0	0	0	2	2	ADW	small mammals in diet
Carnivora	Viverridae	Hemigalus derbyanus	0	0	0	0	0	0	0	0	0	0	0	na	0	0	0	0	0	0	0	0	0	2	0	0	0	0	0	0	0	2	1	ADW, IUCN
Carnivora	Viverridae	Paguma larvata	0	0	0	0	0	0	0	0	0	0	0	0	na	0	0	0	0	0	0	0	0	2	0	0	0	0	0	0	0	2	2	ADW, Zhou et al 2008 Jmam	panthera pardus, panthera onca= predators; Melogale moschata, leopoldamys edwardsi, Rattus fulvescens, Rattus niviventer
Carnivora	Viverridae	Paradoxurus hermaphroditus	0	0	0	0	0	0	0	0	0	0	0	0	0	na	0	0	0	0	0	0	0	2	0	0	0	0	0	0	0	2	1	ADW	small mammals in diet
Cetartiodactyla	Cervidae	Muntiacus montanus	0	0	0	0	0	0	0	0	0	0	0	0	0	0	na	0	0	0	0	0	0	0	0	0	0	0	0	0	0	0	0	ADW
Cetartiodactyla	Cervidae	Muntiacus muntjak	0	0	0	0	0	0	0	0	0	0	0	0	0	0	0	na	0	0	0	0	0	0	0	0	0	0	0	0	0	0	0	ADW
Cetartiodactyla	Cervidae	Rusa unicolor	0	0	0	0	0	0	0	0	0	0	0	0	0	0	0	0	na	0	0	0	0	0	0	0	0	0	0	0	0	0	0	ADW
Cetartiodactyla	Suidae	Sus scrofa	0	0	0	0	0	0	0	0	0	0	0	0	0	0	0	0	0	na	0	0	0	0	0	0	0	0	0	0	0	0	0	ADW	Lynx rufus, Canis latrans, Ursus americanus, Puma concolor
Cetartiodactyla	Tragulidae	Tragulus javanicus	0	0	0	0	0	0	0	0	0	0	0	0	0	0	0	0	0	0	na	0	0	0	0	0	0	0	0	0	0	0	0	ADW
Cetartiodactyla	Tragulidae	Tragulus kanchil	0	0	0	0	0	0	0	0	0	0	0	0	0	0	0	0	0	0	0	na	0	0	0	0	0	0	0	0	0	0	0	ADW
Cetartiodactyla	Tragulidae	Tragulus napu	0	0	0	0	0	0	0	0	0	0	0	0	0	0	0	0	0	0	0	0	na	0	0	0	0	0	0	0	0	0	0	ADW
Eulipotyphla	Erinaceidae	Echinosorex gymnura	0	0	0	0	0	0	0	0	0	0	0	0	0	0	0	0	0	0	0	0	0	na	0	0	0	0	0	0	0	0	0	ADW
Perissodactyla	Tapiridae	Tapirus indicus	0	0	0	0	0	0	0	0	0	0	0	0	0	0	0	0	0	0	0	0	0	0	na	0	0	0	0	0	0	0	0	IUCN	hunted
Pholidota	Manidae	Manis javanica	0	0	0	0	0	0	0	0	0	0	0	0	0	0	0	0	0	0	0	0	0	0	0	na	0	0	0	0	0	0	0	ADW,IUCN	panthera pardus
Primates	Cercopithecidae	Macaca fascicularis	0	0	0	0	0	0	0	0	0	0	0	0	0	0	0	0	0	0	0	0	0	0	0	0	na	0	0	0	0	0	0	ADW,IUCN	hunted
Primates	Cercopithecidae	Macaca nemestrina	0	0	0	0	0	0	0	0	0	0	0	0	0	0	0	0	0	0	0	0	0	0	0	0	0	na	0	0	0	0	1	ADW,IUCN	hunted
Proboscidea	Elephantidae	Elephas maximus	0	0	0	0	0	0	0	0	0	0	0	0	0	0	0	0	0	0	0	0	0	0	0	0	0	0	na	0	0	0	0	IUCN	poached
Rodentia	Hystricidae	Hystrix brachyura	0	0	0	0	0	0	0	0	0	0	0	0	0	0	0	0	0	0	0	0	0	0	0	0	0	0		na	0	0	0	ADW,IUCN	hunted for food
Rodentia	Hystricidae	Trichys fasciculata	0	0	0	0	0	0	0	0	0	0	0	0	0	0	0	0	0	0	0	0	0	0	0	0	0	0	0	0	na	0	0	ADW,IUCN	semi commensal with humans
Rodentia	Sciuridae	Lariscus insignis	0	0	0	0	0	0	0	0	0	0	0	0	0	0	0	0	0	0	0	0	0	0	0	0	0	0	0	0	0	na	0	ADW
Scandentia	Tupaiidae	Tupaia tana	0	0	0	0	0	0	0	0	0	0	0	0	0	0	0	0	0	0	0	0	0	2	0	0	0	0	0	0	0	2	na	ADW	small mammals in diet; other predators Arctogalidia trvirgata, Martes flavigula, Herpestes semitorquatus, Varanus salvator, Echinosorex gymnurus, Mustela nudipes, Mydaus javanensis, Viverra tangalunga -ADW

## Sheet: BCI
SITE: Barro Colorado Island, Panama
SITE CODE: BCI
Order	Family	Species	Canis latrans	Leopardus pardalis	Leopardus wiedii	Puma yagouaroundi	Eira barbara	Galictis vittata	Nasua narica	Procyon cancrivorus	Mazama temama	Odocoileus virginianus	Pecari tajacu	Cabassous centralis	Dasypus novemcinctus	Didelphis marsupialis	Metachirus nudicaudatus	Philander opossum	Sylvilagus brasiliensis	Tapirus bairdii	Tamandua mexicana	Hydrochoerus isthmius	Cuniculus paca	Dasyprocta punctata	Hoplomys gymnurus	Proechimys semispinosus	Sciurus granatensis	Source	Notes
Carnivora	Canidae	Canis latrans	na	0	0	0	0	0	0	1	1	1	1	1	2	2	2	2	2	0	0	1	2	1	2	2	2	ADW
Carnivora	Felidae	Leopardus pardalis	0	na	0	0	0	0	1	2	1	0	1	2	1	1	2	1	1	0	1	1	1	1	1	1	1	ADW; Porfirio et al. 2016 Mammalian Biology; 2 as genus reported; Moreno et al 2006 JMam
Carnivora	Felidae	Leopardus wiedii	0	0	na	0	0	0	1	0	0	0	0	2	1	2	2	2	1	0	0	0	0	0	2	2	1	ADW; Bianchi et al 2011 Gracilinancus microtarsus, Marmosops incanus, Caluromys philander, Monodelphis americana, Micoureus demerarae, Dasypus; http://www.ecology.info/ecology-ocelot-margay.htm
Carnivora	Felidae	Puma yagouaroundi	0	0		na	0	0	0	0	1	0	0	2	2	1	2	1	2	0	0	0	1	0	1	2	2	ADW; Bianchi et al 2011 Gracilinancus microtarsus, Marmosops incanus, Caluromys philander, Monodelphis americana; Rocha et al 2010 Biota neotrophica genus reported	Genus = Herpailurus
Carnivora	Mustelidae	Eira barbara	0	0	0	0	na	0	0	0	0	0	0	0	0	0	2	2	1	0	0	0		2	2	2	2	ADW small mammals
Carnivora	Mustelidae	Galictis vittata	0	0	0	0		na	0	0	0	0	1	1	1	1	1	1		0	0	0		1	2	2	0	ADW small mammals
Carnivora	Procyonidae	Nasua narica	0	0	0	0	0	0	na	0	0	0	0	0	0	0	0	0	0	0	0	0	0	0	2	2	0	ADW
Carnivora	Procyonidae	Procyon cancrivorus	0	0	0	0	0	0	0	na	0	0	0	0	0	2	0	0	0	0	0	0	0	0	0	0	0	ADW
Cetartiodactyla	Cervidae	Mazama temama	0	0	0	0	0	0	0	0	na	0	0	0	0	0	0	0	0	0	0	0	0	0	0	0	0
Cetartiodactyla	Cervidae	Odocoileus virginianus	0	0	0	0	0	0	0	0	0	na	0	0	0	0	0	0	0	0	0	0	0	0	0	0	0
Cetartiodactyla	Tayassuidae	Pecari tajacu	0	0	0	0	0	0	0	0	0	0	na	0	0	0	0	0	0	0	0	0	0	0	0	0	0	ADW
Cingulata	Dasypodidae	Cabassous centralis	0	0	0	0	0	0	0	0	0	0	0	na	0	0	0	0	0	0	0	0	0	0	0	0	0
Cingulata	Dasypodidae	Dasypus novemcinctus	0	0	0	0	0	0	0	0	0	0	0	0	na	0	0	0	0	0	0	0	0	0	0	0	0	IUCN
Didelphimorphia	Didelphidae	Didelphis marsupialis	0	0	0	0	0	0	0	0	0	0	0	0	0	na	0	0	0	0	0	0	0	0	0	0	0
Didelphimorphia	Didelphidae	Metachirus nudicaudatus	0	0	0	0	0	0	0	0	0	0	0	0	0	0	na	0	0	0	0	0	0	0	0	0	0
Didelphimorphia	Didelphidae	Philander opossum	0	0	0	0	0	0	0	0	0	0	0	0	0	0	0	na	0	0	0	0	0	0	0	0	0	ADW, pred=Urocyon cinereoargenteus
Lagomorpha	Leporidae	Sylvilagus brasiliensis	0	0	0	0	0	0	0	0	0	0	0	0	0	0	0	0	na	0	0	0	0	0	0	0	0
Perissodactyla	Tapiridae	Tapirus bairdii	0	0	0	0	0	0	0	0	0	0	0	0	0	0	0	0	0	na	0	0	0	0	0	0	0	ADW
Pilosa	Myrmecophagidae	Tamandua mexicana	0	0	0	0	0	0	0	0	0	0	0	0	0	0	0	0	0	0	na	0	0	0	0	0	0	ADW, pred = Panthera onca
Rodentia	Caviidae	Hydrochoerus isthmius	0	0	0	0	0	0	0	0	0	0	0	0	0	0	0	0	0	0	0	na	0	0	0	0	0
Rodentia	Cuniculidae	Cuniculus paca	0	0	0	0	0	0	0	0	0	0	0	0	0	0	0	0	0	0	0	0	na	0	0	0	0	ADW, pred=Panthera onca, Puma concolor, Spethos venaticus
Rodentia	Dasyproctidae	Dasyprocta punctata	0	0	0	0	0	0	0	0	0	0	0	0	0	0	0	0	0	0	0	0	0	na	0	0	0
Rodentia	Echimyidae	Hoplomys gymnurus	0	0	0	0	0	0	0	0	0	0	0	0	0	0	0	0	0	0	0	0	0	0	na	0	0	ADW, pred=Urocyon cinereoargenteus
Rodentia	Echimyidae	Proechimys semispinosus	0	0	0	0	0	0	0	0	0	0	0	0	0	0	0	0	0	0	0	0	0	0	0	na	0
Rodentia	Sciuridae	Sciurus granatensis	0	0	0	0	0	0	0	0	0	0	0	0	0	0	0	0	0	0	0	0	0	0	0	0	na

## Sheet: BIF
SITE: Bwindi Impenetrable Forest, Uganda
SITE CODE: BIF
Order	Family	Species	Canis adustus	Caracal aurata	Leptailurus serval	Atilax paludinosus	Mellivora capensis	Nandinia binotata	Civettictis civetta	Genetta servalina	Cephalophus nigrifrons	Cephalophus silvicultor	Cephalophus weynsi	Tragelaphus scriptus	Tragelaphus spekii	Potamochoerus larvatus	Phataginus tricuspis	Cercopithecus lhoesti	Cercopithecus mitis	Papio anubis	Gorilla beringei	Pan troglodytes	Loxodonta africana	Atherurus africanus	Cricetomys emini	Cricetomys gambianus	Thryonomys gregorianus	Thryonomys swinderianus
Carnivora	Canidae	Canis adustus	na	0	0	0	0	0	0	0	0	0	0	0	0	0	0	0	0	0	0	0	0	0	2	2	2	2	ADW, mice
Carnivora	Felidae	Caracal aurata	0	na	0	0	0	0	0	0	2	2	2	0	0	0	0	0	0	0	0	0	0	0	0	0	2	2	ADW, midsized mammals, hyraxes, red duikers, forest antelopes, monkeys, small rodents, Pred= Panthera pardus
Carnivora	Felidae	Leptailurus serval	0	0	na	0	0	0	0	0	0	0	0	0	0	0	0	0	0	0	0	0	0	0	2	2	2	1	ADW, IUCN, small mammals, rodents, mice, shrews, Pred= Panthera pardus, Hyaeninae
Carnivora	Herpestidae	Atilax paludinosus	0	0	0	na	0	0	0	0	0	0	0	0	0	0	0	0	0	0	0	0	0	0	2	2	2	2	IUCN, rodents
Carnivora	Mustelidae	Mellivora capensis	0	0	0	0	na	0	0	0	0	0	0	0	0	0	0	0	0	0	0	0	0	0	2	2	2	2	ADW, rodents, Pedetes capensis, Gerbilliscus brantsii, Gerbillurus paeba, Felis lybica, Vulpes chama, Lepus saxatilis, Cynictis penicillata, Rhabdomys pumilio, Ictonyx striatus, Otocyon megalotis, Suricata suricatta, Paratomys brantsii, Elephantulus intufii, Desmodillus auricularis, Mus minutoides, Saccostomus campestris, Zelotomys woosnami	Pred=Panthera pardus, Pathera leo	Pred=Panthera pardus, Pathera leo
Carnivora	Nandiniidae	Nandinia binotata	0	0	0	0	0	na	0	0	0	0	0	0	0	0	0	0	0	0	0	0	0	0	2	2	2	2	ADW, rodents
Carnivora	Viverridae	Civettictis civetta	0	0	0	0	0	0	na	0	1	1	2	0	0	0	0	0	0	0	0	0	0	0	2	2	2	1	ADW, small mammals
Carnivora	Viverridae	Genetta servalina	0	0	0	0	0	0	0	na	0	0	0	0	0	0	0	0	0	0	0	0	0	0	2	2	2	1	ADW
Cetartiodactyla	Bovidae	Cephalophus nigrifrons	0	0	0	0	0	0	0	0	na	0	0	0	0	0	0	0	0	0	0	0	0	0	0	0	2	2	ADW. Small mammals, Pred= Panthera leo, Lycaon pictus, Panthera pardus
Cetartiodactyla	Bovidae	Cephalophus silvicultor	0	0	0	0	0	0	0	0	0	na	0	0	0	0	0	0	0	0	0	0	0	0	0	0	0	0	ADW, pred= Pantera pardus, Panthera leo, Lycaon pictus
Cetartiodactyla	Bovidae	Cephalophus weynsi	0	0	0	0	0	0	0	0	0	0	na	0	0	0	0	0	0	0	0	0	0	0	0	0	0	0
Cetartiodactyla	Bovidae	Tragelaphus scriptus	0	0	0	0	0	0	0	0	0	0	0	na	0	0	0	0	0	0	0	0	0	0	0	0	0	0	ADW, Haward et al 2006, Pred= Lycaon pictus
Cetartiodactyla	Bovidae	Tragelaphus spekii	0	0	0	0	0	0	0	0	0	0	0	0	na	0	0	0	0	0	0	0	0	0	0	0	0	0	ADW, Pred= Panthera pardus, Panthera leo, Lycaon pictus
Cetartiodactyla	Suidae	Potamochoerus larvatus	0	0	0	0	0	0	0	0	0	0	0	0	0	na	0	0	0	0	0	0	0	0	0	0	0	0	ADW, Pred= Panthera pardus, Panthera leo, Crouta crocuta
Pholidota	Manidae	Phataginus tricuspis	0	0	0	0	0	0	0	0	0	0	0	0	0	0	na	0	0	0	0	0	0	0	0	0	0	0	IUCN
Primates	Cercopithecidae	Cercopithecus lhoesti	0	0	0	0	0	0	0	0	0	0	0	0	0	0	0	na	0	0	0	0	0	0	0	0	0	0	ADW
Primates	Cercopithecidae	Cercopithecus mitis	0	0	0	0	0	0	0	0	0	0	0	0	0	0	0	0	na	0	0	0	0	0	0	0	0	0	ADW, Pred= Panthera pardus
Primates	Cercopithecidae	Papio anubis	0	0	0	0	0	0	0	0	0	0	0	0	0	0	0	0	0	na	0	0	0	0	0	0	0	0	ADW, Pred= Panthera pardus
Primates	Hominidae	Gorilla beringei	0	0	0	0	0	0	0	0	0	0	0	0	0	0	0	0	0	0	na	0	0	0	0	0	0	0	ADW
Primates	Hominidae	Pan troglodytes	0	0	0	0	0	0	0	0	0	0	0	0	0	0	0	1	0	1	0	na	0	0	0	0	0	0	ADW, colobinae, Pred= Panthera pardus
Proboscidea	Elephantidae	Loxodonta africana	0	0	0	0	0	0	0	0	0	0	0	0	0	0	0	0	0	0	0	0	na	0	0	0	0	0	ADW, Pred= Panthera leo, Hyaeninae
Rodentia	Hystricidae	Atherurus africanus	0	0	0	0	0	0	0	0	0	0	0	0	0	0	0	0	0	0	0	0	0	na	0	0	0	0	ADW
Rodentia	Nesomyidae	Cricetomys emini	0	0	0	0	0	0	0	0	0	0	0	0	0	0	0	0	0	0	0	0	0	0	na	0	0	0	ADW, Pred= Bdeogale nigripes, Angelici, F. M 2014 Italian Journal of Zoology
Rodentia	Nesomyidae	Cricetomys gambianus	0	0	0	0	0	0	0	0	0	0	0	0	0	0	0	0	0	0	0	0	0	0	0	na	0	0	ADW
Rodentia	Thryonomyidae	Thryonomys gregorianus	0	0	0	0	0	0	0	0	0	0	0	0	0	0	0	0	0	0	0	0	0	0	0	0	na	0	ADW
Rodentia	Thryonomyidae	Thryonomys swinderianus	0	0	0	0	0	0	0	0	0	0	0	0	0	0	0	0	0	0	0	0	0	0	0	0	0	na

## Sheet: CAX
SITE: Caxiuana, Brazil
SITE CODE: CAX
Order	Family	Species	Atelocynus microtis	Leopardus pardalis	Leopardus wiedii	Panthera onca	Puma concolor	Puma yagouaroundi	Eira barbara	Nasua nasua	Mazama americana	Mazama nemorivaga	Pecari tajacu	Tayassu pecari	Cabassous unicinctus	Dasypus kappleri	Dasypus novemcinctus	Priodontes maximus	Didelphis marsupialis	Metachirus nudicaudatus	Tapirus terrestris	Myrmecophaga tridactyla	Tamandua tetradactyla	Cuniculus paca	Dasyprocta leporina	Sources	Notes
Carnivora	Canidae	Atelocynus microtis	na	0	0	0	0	0	0	0	0	0	0	0	0	0	0	0	0	1	0	0	0	2	2	ADW	small mammals agouti and marsupials Pred = A. microtis
Carnivora	Felidae	Leopardus (Felis) pardalis	0	na	2	0	0	1	0	1	1	2	0	0	0	2	likelu	0	1	1	0	0	1	2	1	ADW	Zygodontomys, Echimyidae, Dasyprocta Didelphimorphia, Cingulata, , Saimiri sciureus
Carnivora	Felidae	Leopardus wiedii	0	0	na	0	0	1	0	0	2	2	0	0	0	1	1	0	2	2	0	0	2	2	1	ADW, Bianchi et al 2011 Zoologia.	Didelphimorphia, Gracilinanus microtarsus, Sylvilagus brasiliensis , Dasypus, Caluromys philander
Carnivora	Felidae	Panthera onca	2	1	2	na	0	2	2	1	1	2	1	1	0	2	1	1	1	1	1	1	1	1	2	ADW, Hayward et al. 2016 FEE,	Alouatta macconnelli,Sapajus apella, A palliata, Aotus trivirgatus,Callicebus moloch,Cebus capucinus, A pigra, Didelphis virginiana, Sus scrofa, Sylvilagus brasiliensis, Procyon cancrivororus, P. lotor, Rhea americana, Conepatus semistriatus, Bradypus variegatus, Sciurus langsdorffi, Tamandua mexicana,, Tapirus bairdii, smaller mammals, porcupines, capybaras
Carnivora	Felidae	Puma concolor	2	2	2	0	na	1	2	1	1	2	1	1	0	2	1	1	1	1	1	1	2	1	1	ADW, Sollman et al 2016 European Journal of Wildlife Research, Martinez et al 2016 Journal of Arid Environments, IUCN	, moose, elk, white-tailed deer, mule deer, caribou, squirrels, muskrat, porcupine, beaver, raccoon, striped skunk, coyote, bobcats, other mountain lions, rabbits, opossums, sheep, goats, and pigs, ungulates, Pred= Canis lupus, Ursidae
Carnivora	Felidae	Puma yagouaroundi	0	0	0	0	0	na	0	1	0	0	0	0	0	0	0	0	1	1	0	0	0	2	2	ADW, Bianchi et al 2011 Zoologia.	Sigmodon hispidus, eastern cottontails, short-tailed cane mice, Brazilian guinea pigs, spiny rats, Pred= Canis latrans, Rufus lynx, Vulpes
Carnivora	Mustelidae	Eira barbara	0	0	0	0	0	0	na	0	0	0	0	0	0	0	0	0	0	0	0	0	0	2	2	ADW, IUCN	small mammals, Red Titi Monkeys, spiny rat, Red-handed howlers, mantled howler monkeys
Carnivora	Procyonidae	Nasua nasua	0	0	0	0	0	0	0	na	0	0	0	0	0	0	0	0	0	0	0	0	0	2	2	ADW,	small mammals, rodents
Cetartiodactyla	Cervidae	Mazama americana	0	0	0	0	0	0	0	0	na	0	0	0	0	0	0	0	0	0	0	0	0	0	0	ADW
Cetartiodactyla	Cervidae	Mazama nemorivaga	0	0	0	0	0	0	0	0	0	na	0	0	0	0	0	0	0	0	0	0	0	0	0
Cetartiodactyla	Tayassuidae	Pecari tajacu	0	0	0	0	0	0	0	0	0	0	na	0	0	0	0	0	0	0	0	0	0	0	0	ADW, IUCN	Pred= Canis latrans, Lynx rufus
Cetartiodactyla	Tayassuidae	Tayassu pecari	0	0	0	0	0	0	0	0	0	0	0	na	0	0	0	0	0	0	0	0	0	0	0	ADW
Cingulata	Dasypodidae	Cabassous unicinctus	0	0	0	0	0	0	0	0	0	0	0	0	na	0	0	0	0	0	0	0	0	0	0
Cingulata	Dasypodidae	Dasypus kappleri	0	0	0	0	0	0	0	0	0	0	0	0	0	na	0	0	0	0	0	0	0	0	0	ADW
Cingulata	Dasypodidae	Dasypus novemcinctus	0	0	0	0	0	0	0	0	0	0	0	0	0	0	na	0	0	0	0	0	0	0	0	ADW,	Pred= maned wolves, coyotes, black bears, red wolves, alligators, bobcats
Cingulata	Dasypodidae	Priodontes maximus	0	0	0	0	0	0	0	0	0	0	0	0	0	0	0	na	0	0	0	0	0	0	0	ADW
Didelphimorphia	Didelphidae	Didelphis marsupialis	0	0	0	0	0	0	0	0	0	0	0	0	0	0	0	0	na	0	0	0	0	2	2	ADW	small mammals
Didelphimorphia	Didelphidae	Metachirus nudicaudatus	0	0	0	0	0	0	0	0	0	0	0	0	0	0	0	0	0	na	0	0	0	2	2	ADW	small mammals, Pred=culpeo foxes, short-eared dogs,bush dogs, oncillas, margays
Perissodactyla	Tapiridae	Tapirus terrestris	0	0	0	0	0	0	0	0	0	0	0	0	0	0	0	0	0	0	na	0	0	0	0	ADW
Pilosa	Myrmecophagidae	Myrmecophaga tridactyla	0	0	0	0	0	0	0	0	0	0	0	0	0	0	0	0	0	0	0	na	0	0	0	ADW
Pilosa	Myrmecophagidae	Tamandua tetradactyla	0	0	0	0	0	0	0	0	0	0	0	0	0	0	0	0	0	0	0	0	na	0	0	ADW
Rodentia	Cuniculidae	Cuniculus paca	0	0	0	0	0	0	0	0	0	0	0	0	0	0	0	0	0	0	0	0	0	na	0	ADW	Spethos venaticus as predator
Rodentia	Dasyproctidae	Dasyprocta leporina	0	0	0	0	0	0	0	0	0	0	0	0	0	0	0	0	0	0	0	0	0	0	na

## Sheet: COU
SITE: Cocha Cashu, Peru
SITE CODE: COU
Order	Family	Species	Atelocynus microtis	Leopardus pardalis	Leopardus tigrinus	Leopardus wiedii	Panthera onca	Puma concolor	Puma yagouaroundi	Eira barbara	Pteronura brasiliensis	Nasua nasua	Procyon cancrivorus	Mazama americana	Pecari tajacu	Tayassu pecari	Dasypus kappleri	Dasypus novemcinctus	Priodontes maximus	Didelphis marsupialis	Philander opossum	Sylvilagus brasiliensis	Tapirus terrestris	Myrmecophaga tridactyla	Tamandua tetradactyla	Hydrochoerus hydrochaeris	Cuniculus paca	Dasyprocta punctata	Myoprocta pratti	Proechimys brevicauda	Sciurus ignitus	Sciurus igniventris	Sciurus spadiceus
Carnivora	Canidae	Atelocynus microtis	na	0	0	0	0	0	0	0	0	0	0	0	0	0	0	0	0	0	0	2	0	0	0	0	2	2	1	2	2	2	2	ADW	small mammals agouti and marsupials Pred = A. microtis
Carnivora	Felidae	Leopardus pardalis	0	na	1	2	0	0	1	0	0	0	0	1	0	0	2	2	0	1	1	2	0	2	1	0	0	1	2	2	2	2	1	ADW	Zygodontomys, Echimyidae, Dasyprocta Didelphimorphia, Cingulata, , Saimiri sciureus
Carnivora	Felidae	Leopardus tigrinus	0	0	na	0	0	0	0	0	0	0	0	0	0	0	0	0	0	0	0	2	0	0	0	0	2	2	2	2	2	2	2	ADW, IUCN	rodents, small mammals
Carnivora	Felidae	Leopardus wiedii	0	0	0	na	0	0	1	0	0	0	0	2	0	0	1	1	0	2	1	1	0	0	2	0	2	2	2	2	2	2	2	ADW, Bianchi et al 2011 Zoologia.	small mammals, Didelphimorphia, Gracilinanus microtarsus, Sylvilagus brasiliensis , Dasypus, Caluromys philander
Carnivora	Felidae	Panthera onca	2	1	2	2	na	0	2	2	1	1	1	1	1	1	2	1	1	1	2	1	1	1	1	1	1	1	1	2	2	1	2	ADW, Hayward et al. 2016 FEE,	Alouatta macconnelli,Sapajus apella, A palliata, Aotus trivirgatus,Callicebus moloch,Cebus capucinus, A pigra, Didelphis virginiana, Sus scrofa, Sylvilagus brasiliensis, Procyon cancrivororus, P. lotor, Rhea americana, Conepatus semistriatus, Bradypus variegatus, Sciurus langsdorffi, Tamandua mexicana,, Tapirus bairdii, smaller mammals, porcupines, capybaras
Carnivora	Felidae	Puma concolor	2	2	2	2	0	na	1	2	1	1	1	1	1	1	2	1	1	1	1	1	1	1	2	1	1	1	2	2	2	2	2	ADW, Sollman et al 2016 European Journal of Wildlife Research, Martinez et al 2016 Journal of Arid Environments, IUCN	, moose, elk, white-tailed deer, mule deer, caribou, squirrels, muskrat, porcupine, beaver, raccoon, striped skunk, coyote, bobcats, other mountain lions, rabbits, opossums, sheep, goats, and pigs, ungulates, Pred= Canis lupus, Ursidae
Carnivora	Felidae	Puma yagouaroundi	0	0	0	0	0	0	na	0	0	0	0	0	0	0	0	0	0	1	0	2	0	0	0	0	2	2	2	2	2	2	2	ADW, Bianchi et al 2011 Zoologia.	Sigmodon hispidus, eastern cottontails, short-tailed cane mice, Brazilian guinea pigs, spiny rats, Pred= Canis latrans, Rufus lynx, Vulpes
Carnivora	Mustelidae	Eira barbara	0	0	0	0	0	0	0	na	0	1	0	0	0	0	0	0	0	0	1	1	0	0	0	0	2	2	2	2	2	2	2	ADW, IUCN	small mammals, Red Titi Monkeys, spiny rat, Red-handed howlers, mantled howler monkeys
Carnivora	Mustelidae	Pteronura brasiliensis	0	0	0	0	0	0	0	0	na	0	0	0	0	0	0	0	0	0	0	0	0	0	0	0	0	2	0	0	0	0	0	ADW
Carnivora	Procyonidae	Nasua nasua	0	0	0	0	0	0	0	0	0	na	0	0	0	0	0	0	0	0	0	0	0	0	0	2	2	2	1	2	2	2	2	ADW,	small mammals, rodents
Carnivora	Procyonidae	Procyon cancrivorus	0	0	0	0	0	0	0	0	0	0	na	0	0	0	0	0	0	0	0	0	0	0	0	0	0	0	0	0	0	0	0	ADW	Pred= Canis latrans, Lynx rufus
Cetartiodactyla	Cervidae	Mazama americana	0	0	0	0	0	0	0	0	0	0	0	na	0	0	0	0	0	0	0	0	0	0	0	0	0	0	0	0	0	0	0	ADW
Cetartiodactyla	Tayassuidae	Pecari tajacu	0	0	0	0	0	0	0	0	0	0	0	0	na	0	0	0	0	0	0	0	0	0	0	0	0	0	0	0	0	0	0	ADW, IUCN	Pred= Canis latrans, Lynx rufus
Cetartiodactyla	Tayassuidae	Tayassu pecari	0	0	0	0	0	0	0	0	0	0	0	0	0	na	0	0	0	0	0	0	0	0	0	0	0	0	0	0	0	0	0	ADW
Cingulata	Dasypodidae	Dasypus kappleri	0	0	0	0	0	0	0	0	0	0	0	0	0	0	na	0	0	0	0	0	0	0	0	0	0	0	0	0	0	0	0	ADW
Cingulata	Dasypodidae	Dasypus novemcinctus	0	0	0	0	0	0	0	0	0	0	0	0	0	0	0	na	0	0	0	0	0	0	0	0	0	0	0	0	0	0	0	ADW,	Pred= maned wolves, coyotes, black bears, red wolves, alligators, bobcats
Cingulata	Dasypodidae	Priodontes maximus	0	0	0	0	0	0	0	0	0	0	0	0	0	0	0	0	na	0	0	0	0	0	0	0	0	0	0	0	0	0	0	ADW
Didelphimorphia	Didelphidae	Didelphis marsupialis	0	0	0	0	0	0	0	0	0	0	0	0	0	0	0	0	0	na	0	0	0	0	0	0	2	2	2	2	2	2	2	ADW	small mammals
Didelphimorphia	Didelphidae	Philander opossum	0	0	0	0	0	0	0	0	0	0	0	0	0	0	0	0	0	0	na	0	0	0	0	0	0	0	0	0	0	0	0	ADW	Pred= greater grisons, gray foxes
Lagomorpha	Leporidae	Sylvilagus brasiliensis	0	0	0	0	0	0	0	0	0	0	0	0	0	0	0	0	0	0	0	na	0	0	0	0	0	0	0	0	0	0	0	ADW, Calouro A, M. 1999 Revista-de-Biologia-Tropical.	Pred= felids, canids
Perissodactyla	Tapiridae	Tapirus terrestris	0	0	0	0	0	0	0	0	0	0	0	0	0	0	0	0	0	0	0	0	na	0	0	0	0	0	0	0	0	0	0	ADW
Pilosa	Myrmecophagidae	Myrmecophaga tridactyla	0	0	0	0	0	0	0	0	0	0	0	0	0	0	0	0	0	0	0	0	0	na	0	0	0	0	0	0	0	0	0	ADW
Pilosa	Myrmecophagidae	Tamandua tetradactyla	0	0	0	0	0	0	0	0	0	0	0	0	0	0	0	0	0	0	0	0	0	0	na	0	0	0	0	0	0	0	0	ADW
Rodentia	Caviidae	Hydrochoerus hydrochaeris	0	0	0	0	0	0	0	0	0	0	0	0	0	0	0	0	0	0	0	0	0	0	0	na	0	0	0	0	0	0	0	ADW
Rodentia	Cuniculidae	Cuniculus paca	0	0	0	0	0	0	0	0	0	0	0	0	0	0	0	0	0	0	0	0	0	0	0	0	na	0	0	0	0	0	0	ADW	Pred= Speothos venaticus
Rodentia	Dasyproctidae	Dasyprocta punctata	0	0	0	0	0	0	0	0	0	0	0	0	0	0	0	0	0	0	0	0	0	0	0	0	0	na	0	0	0	0	0	ADW	Pred= Medium to large predators
Rodentia	Dasyproctidae	Myoprocta pratti	0	0	0	0	0	0	0	0	0	0	0	0	0	0	0	0	0	0	0	0	0	0	0	0	0	0	na	0	0	0	0	ADW	Pred= Nasua narica
Rodentia	Echimyidae	Proechimys brevicauda	0	0	0	0	0	0	0	0	0	0	0	0	0	0	0	0	0	0	0	0	0	0	0	0	0	0	0	na	0	0	0
Rodentia	Sciuridae	Sciurus ignitus	0	0	0	0	0	0	0	0	0	0	0	0	0	0	0	0	0	0	0	0	0	0	0	0	0	0	0	0	na	0	0
Rodentia	Sciuridae	Sciurus igniventris	0	0	0	0	0	0	0	0	0	0	0	0	0	0	0	0	0	0	0	0	0	0	0	0	0	0	0	0	0	na	0
Rodentia	Sciuridae	Sciurus spadiceus	0	0	0	0	0	0	0	0	0	0	0	0	0	0	0	0	0	0	0	0	0	0	0	0	0	0	0	0	0	0	na

## Sheet: CSN
SITE: Central Suriname Reserve, Suriname
SITE CODE: CSN
Order	Family	Species	Speothos venaticus	Leopardus pardalis	Leopardus tigrinus	Leopardus wiedii	Panthera onca	Puma concolor	Puma yagouaroundi	Eira barbara	Nasua nasua	Procyon cancrivorus	Mazama americana	Mazama nemorivaga	Odocoileus virginianus	Pecari tajacu	Tayassu pecari	Cabassous unicinctus	Dasypus kappleri	Dasypus novemcinctus	Priodontes maximus	Didelphis marsupialis	Metachirus nudicaudatus	Philander opossum	Tapirus terrestris	Myrmecophaga tridactyla	Tamandua tetradactyla	Cuniculus paca	Dasyprocta leporina	Myoprocta acouchy	Proechimys cuvieri	Proechimys guyannensis
Carnivora	Canidae	Speothos venaticus	na	0	0	0	0	0	0	0	0	0	0	0	0	0	0	0	2	1	0	0	1	0	0	0	2	2	1	1	2	2	ADW, IUCN	Myoprocta, Dasyprocta, Agouti, Hydrochoerus hydrochaeris, Rheidae
Carnivora	Felidae	Leopardus pardalis	0	na	1	2	0	0	1	0	0	0	1	2	0	0	0	0	2	2	0	1	1	1	0	2	1	0	2	2	2	2	ADW	Zygodontomys, Echimyidae, Dasyprocta Didelphimorphia, Cingulata, , Saimiri sciureus
Carnivora	Felidae	Leopardus tigrinus	0	0	na	0	0	0	0	0	0	0	0	0	0	0	0	0	0	0	0	0	1	0	0	0	0	2	2	2	2	2	ADW, IUCN	rodents, small mammals
Carnivora	Felidae	Leopardus wiedii	0	0	0	na	0	0	1	0	0	0	1	1	0	0	0	0	1	1	0	2	1	1	0	0	2	2	2	2	2	2	ADW, Bianchi et al 2011 Zoologia.	small mammals, Didelphimorphia, Gracilinanus microtarsus, Sylvilagus brasiliensis , Dasypus, Caluromys philander
Carnivora	Felidae	Panthera onca	2	1	2	2	na	0	2	2	1	1	1	1	1	1	1	2	2	1	1	1	1	2	1	1	1	1	1	1	2	2	ADW, Hayward et al. 2016 FEE,	Alouatta macconnelli,Sapajus apella, A palliata, Aotus trivirgatus,Callicebus moloch,Cebus capucinus, A pigra, Didelphis virginiana, Sus scrofa, Sylvilagus brasiliensis, Procyon cancrivororus, P. lotor, Rhea americana, Conepatus semistriatus, Bradypus variegatus, Sciurus langsdorffi, Tamandua mexicana,, Tapirus bairdii, smaller mammals, porcupines, capybaras
Carnivora	Felidae	Puma concolor	2	2	2	2	0	na	1	2	1	1	1	1	1	1	1	2	2	1	1	1	1	1	1	1	2	1	1	2	2	2	ADW, Sollman et al 2016 European Journal of Wildlife Research, Martinez et al 2016 Journal of Arid Environments, IUCN	, moose, elk, white-tailed deer, mule deer, caribou, squirrels, muskrat, porcupine, beaver, raccoon, striped skunk, coyote, bobcats, other mountain lions, rabbits, opossums, sheep, goats, and pigs, ungulates, Pred= Canis lupus, Ursidae
Carnivora	Felidae	Puma yagouaroundi	0	0	0	0	0	0	na	0	0	0	0	0	0	0	0	0	0	0	0	1	1	0	0	0	0	2	2	2	2	2	ADW, Bianchi et al 2011 Zoologia.	Sigmodon hispidus, eastern cottontails, short-tailed cane mice, Brazilian guinea pigs, spiny rats, Pred= Canis latrans, Rufus lynx, Vulpes
Carnivora	Mustelidae	Eira barbara	0	0	0	0	0	0	0	na	1	0	0	0	0	0	0	0	0	0	0	0	0	1	0	0	0	2	2	2	2	2	ADW, IUCN	small mammals, Red Titi Monkeys, spiny rat, Red-handed howlers, mantled howler monkeys
Carnivora	Procyonidae	Nasua nasua	0	0	0	0	0	0	0	0	na	0	0	0	0	0	0	0	0	0	0	0	0	0	0	0	0	2	2	2	2	2	ADW,	small mammals, rodents
Carnivora	Procyonidae	Procyon cancrivorus	0	0	0	0	0	0	0	0	0	na	0	0	0	0	0	0	0	0	0	0	0	0	0	0	0	0	0	0	0	0	ADW	Pred= Canis latrans, Lynx rufus
Cetartiodactyla	Cervidae	Mazama americana	0	0	0	0	0	0	0	0	0	0	na	0	0	0	0	0	0	0	0	0	0	0	0	0	0	0	0	0	0	0	ADW
Cetartiodactyla	Cervidae	Mazama nemorivaga	0	0	0	0	0	0	0	0	0	0	0	na	0	0	0	0	0	0	0	0	0	0	0	0	0	0	0	0	0	0
Cetartiodactyla	Cervidae	Odocoileus virginianus	0	0	0	0	0	0	0	0	0	0	0	0	na	0	0	0	0	0	0	0	0	0	0	0	0	0	0	0	0	0	ADW	Pred: Canis lupus, Canis latrans, Ursidae
Cetartiodactyla	Tayassuidae	Pecari tajacu	0	0	0	0	0	0	0	0	0	0	0	0	0	na	0	0	0	0	0	0	0	0	0	0	0	0	0	0	0	0	ADW, IUCN	Pred= Canis latrans, Lynx rufus
Cetartiodactyla	Tayassuidae	Tayassu pecari	0	0	0	0	0	0	0	0	0	0	0	0	0	0	na	0	0	0	0	0	0	0	0	0	0	0	0	0	0	0	ADW,
Cingulata	Dasypodidae	Cabassous unicinctus	0	0	0	0	0	0	0	0	0	0	0	0	0	0	0	na	0	0	0	0	0	0	0	0	0	0	0	0	0	0
Cingulata	Dasypodidae	Dasypus kappleri	0	0	0	0	0	0	0	0	0	0	0	0	0	0	0	0	na	0	0	0	0	0	0	0	0	0	0	0	0	0	ADW
Cingulata	Dasypodidae	Dasypus novemcinctus	0	0	0	0	0	0	0	0	0	0	0	0	0	0	0	0	0	na	0	0	0	0	0	0	0	0	0	0	0	0	ADW	Pred= maned wolves, coyotes, black bears, red wolves, alligators, bobcats
Cingulata	Dasypodidae	Priodontes maximus	0	0	0	0	0	0	0	0	0	0	0	0	0	0	0	0	0	0	na	0	0	0	0	0	0	0	0	0	0	0	ADW
Didelphimorphia	Didelphidae	Didelphis marsupialis	0	0	0	0	0	0	0	0	0	0	0	0	0	0	0	0	0	0	0	na	0	0	0	0	0	2	2	2	2	2	ADW	small mammals
Didelphimorphia	Didelphidae	Metachirus nudicaudatus	0	0	0	0	0	0	0	0	0	0	0	0	0	0	0	0	0	0	0	0	na	0	0	0	0	0	0	0	0	0	ADW	Pred: ocelots, oncillas, margays, jaguars, cougars and jaguarundis, as well as the canid species culpeo foxes, short-eared dogs and bush dogs,
Didelphimorphia	Didelphidae	Philander opossum	0	0	0	0	0	0	0	0	0	0	0	0	0	0	0	0	0	0	0	0	0	na	0	0	0	0	0	0	0	0	ADW	Pred= greater grisons, gray foxes
Perissodactyla	Tapiridae	Tapirus terrestris	0	0	0	0	0	0	0	0	0	0	0	0	0	0	0	0	0	0	0	0	0	0	na	0	0	0	0	0	0	0	ADW
Pilosa	Myrmecophagidae	Myrmecophaga tridactyla	0	0	0	0	0	0	0	0	0	0	0	0	0	0	0	0	0	0	0	0	0	0	0	na	0	0	0	0	0	0	ADW
Pilosa	Myrmecophagidae	Tamandua tetradactyla	0	0	0	0	0	0	0	0	0	0	0	0	0	0	0	0	0	0	0	0	0	0	0	0	na	0	0	0	0	0	ADW
Rodentia	Cuniculidae	Cuniculus paca	0	0	0	0	0	0	0	0	0	0	0	0	0	0	0	0	0	0	0	0	0	0	0	0	0	na	0	0	0	0	ADW	Pred= Speothos venaticus
Rodentia	Dasyproctidae	Dasyprocta leporina	0	0	0	0	0	0	0	0	0	0	0	0	0	0	0	0	0	0	0	0	0	0	0	0	0	0	na	0	0	0	ADW	Pred= Medium to large predators
Rodentia	Dasyproctidae	Myoprocta acouchy	0	0	0	0	0	0	0	0	0	0	0	0	0	0	0	0	0	0	0	0	0	0	0	0	0	0	0	na	0	0	ADW	Pred= Nasua narica
Rodentia	Echimyidae	Proechimys cuvieri	0	0	0	0	0	0	0	0	0	0	0	0	0	0	0	0	0	0	0	0	0	0	0	0	0	0	0	0	na	0
Rodentia	Echimyidae	Proechimys guyannensis	0	0	0	0	0	0	0	0	0	0	0	0	0	0	0	0	0	0	0	0	0	0	0	0	0	0	0	0	0	na

## Sheet: KRP
SITE: Korup National Park, Cameroon
SITE CODE: KRP
Order	Family	Species	Atilax paludinosus	Bdeogale nigripes	Crossarchus obscurus	Herpestes naso	Nandinia binotata	Civettictis civetta	Genetta servalina	Cephalophus ogilbyi	Cephalophus silvicultor	Philantomba monticola	Potamochoerus porcus	Hyemoschus aquaticus	Phataginus tricuspis	Cercocebus torquatus	Cercopithecus nictitans	Mandrillus leucophaeus	Loxodonta africana	Atherurus africanus	Cricetomys emini	Funisciurus anerythrus	Funisciurus leucogenys	Funisciurus pyrropus	Thryonomys swinderianus	Sources	Notes
Carnivora	Herpestidae	Atilax paludinosus	na	0	0	0	0	0	0	0	0	0	0	1	0	0	0	0	0	0	0	0	0	0	0	Ray and Sunquist 2001, IUCN	aquatic crustaneans, rodents<110 grams
Carnivora	Herpestidae	Bdeogale nigripes		na	0	1	0	0	0	0	0	0	0	0	0	0	0	0	0	1	1	2	2	2	2	ADW,Ray and Sunquist 2001
Carnivora	Herpestidae	Crossarchus obscurus	0	0	0	0	0	0	0	0	0	0	0	0	0	0	0	0	0	0	2	2	2	2	2	IUCN, Kingdon 2015
Carnivora	Herpestidae	Herpestes naso	0	0	0	na	0	0	0	0	0	1	0	0	0	0	1	0	0	1	1	2	2	2	2	IUCN, Ray 1997 AJE, Ray and Sunquist 2001
Carnivora	Nandiniidae	Nandinia binotata	0	0	0	0	na	0	0	0	0	0	0	0	0	0	0	0	0	1	2	2	2	2	2	IUCN,	some rodents
Carnivora	Viverridae	Civettictis civetta	0	0	0	0	0	na	0	0	0	0	0	0	0	0	0	0	0	0	1	2	2	2	2	IUCN, Ray and Sunquist 2001	some rodents
Carnivora	Viverridae	Genetta servalina	0	0	0	0	0	0	na	0	0	1	0	0	0	0	0	0	0	1	1	2	2	2	2	IUCN,Ray and Sunquist 2001	Cercopithecus cephus
Cetartiodactyla	Bovidae	Cephalophus ogilbyi	0	0	0	0	0	0	0	na	0	0	0	0	0	0	0	0	0	0	0	0	0	0	0	IUCN,
Cetartiodactyla	Bovidae	Cephalophus silvicultor	0	0	0	0	0	0	0	0	na	0	0	0	0	0	0	0	0	0	0	0	0	0	0	IUCN,ADW	0.1% animal
Cetartiodactyla	Bovidae	Philantomba monticola	0	0	0	0	0	0	0	0	0	na	0	0	0	0	0	0	0	0	0	0	0	0	0	IUCN, ADW
Cetartiodactyla	Suidae	Potamochoerus porcus	0	0	0	0	0	0	0	0	0	0	na	0	0	0	0	0	0	0	0	0	0	0	0	IUCN,
Cetartiodactyla	Tragulidae	Hyemoschus aquaticus	0	0	0	0	0	0	0	0	0	0	0	na	0	0	0	0	0	0	0	0	0	0	0	IUCN,
Pholidota	Manidae	Phataginus tricuspis	0	0	0	0	0	0	0	0	0	0	0	0	na	0	0	0	0	0	0	0	0	0	0	IUCN,
Primates	Cercopithecidae	Cercocebus torquatus	0	0	0	0	0	0	0	0	0	0	0	0	0	na	0	0	0	0	0	0	0	0	0	IUCN,
Primates	Cercopithecidae	Cercopithecus nictitans	0	0	0	0	0	0	0	0	0	0	0	0	0	0	na	0	0	0	0	0	0	0	0	IUCN,
Primates	Cercopithecidae	Mandrillus leucophaeus	0	0	0	0	0	0	0	0	0	0	0	0	0	0	0	na	0	0	0	0	0	0	0	IUCN,
Proboscidea	Elephantidae	Loxodonta africana	0	0	0	0	0	0	0	0	0	0	0	0	0	0	0	0	na	0	0	0	0	0	0	IUCN,
Rodentia	Hystricidae	Atherurus africanus	0	0	0	0	0	0	0	0	0	0	0	0	0	0	0	0	0	na	0	0	0	0	0	IUCN,	1-4kg
Rodentia	Nesomyidae	Cricetomys emini	0	0	0	0	0	0	0	0	0	0	0	0	0	0	0	0	0	0	na	0	0	0	0	IUCN,	1-1.4kg
Rodentia	Sciuridae	Funisciurus anerythrus	0	0	0	0	0	0	0	0	0	0	0	0	0	0	0	0	0	0	0	na	0	0	0	IUCN,	2kg
Rodentia	Sciuridae	Funisciurus leucogenys	0	0	0	0	0	0	0	0	0	0	0	0	0	0	0	0	0	0	0	0	na	0	0	IUCN,	2-3kg
Rodentia	Sciuridae	Funisciurus pyrropus	0	0	0	0	0	0	0	0	0	0	0	0	0	0	0	0	0	0	0	0	0	na	0	IUCN,	1.6-3kg
Rodentia	Thryonomyidae	Thryonomys swinderianus	0	0	0	0	0	0	0	0	0	0	0	0	0	0	0	0	0	0	0	0	0	0	na	ADW,Assogbadjo et al 2005 BJZ,IUCN	3-9kg

## Sheet: NAK
SITE: Nam Kading, Laos
SITE CODE: NAK
Order	Family	Species	Cuon alpinus	Pardofelis marmorata	Pardofelis temminckii	Prionailurus bengalensis	Herpestes urva	Arctonyx collaris	Martes flavigula	Melogale personata	Helarctos malayanus	Arctictis binturong	Paradoxurus hermaphroditus	Viverra zibetha	Capricornis milneedwardsii	Muntiacus muntjak	Sus scrofa	Tragulus javanicus	Tragulus kanchil	Manis javanica	Macaca arctoides	Macaca assamensis	Macaca leonina	Atherurus macrourus	Hystrix brachyura	Leopoldamys sabanus	Notes
Carnivora	Canidae	Cuon alpinus	na	0	0	0	0	1	0	0	0	1	2	0	2	1	1	2	2	0	2	2	2	1	2	0	ADW, Achyut et al. 2015 Jmam;Hayward et al 2014 JZ, Kamler et al. 2012 Jmam,	Ochotona himalayana, Naemorhedus goral, Moschus sp, Capra sp, Bos taurus, Pseudois nayaur, Axis axis, Moschiola indica,Bos gaurus, Naemorhedus goral, Lepus nigricollis, Semnopithecus entellus, Boselaphus tragocamelus, Pavo cristatus, Hystrix indica, Capicornis thar, Nilgiritragus hylocrius. 2 = genus but not species reported. For Viverridae = only civet reported in literature; Capicornis milneedw…
Carnivora	Felidae	Pardofelis marmorata	0	na	0	0	0	0	0	0	0	0	0	0	0	0	0	2	2	0	0	0	0	2	2	2
Carnivora	Felidae	Pardofelis temminckii	0		na	0	0	0	0	0	0	0	0	0	0	0	0	2	2	0	0	0	0	2	2	2
Carnivora	Felidae	Prionailurus bengalensis	0	0	0	na	0	0	0	0	0	0	0	0	0	0	0	0	0	0	0	0	0	2	2	2
Carnivora	Herpestidae	Herpestes urva	0	0	0	0	na	0	0	0	0	0	0	0	0	0	0	0	0	0	0	0	0	0	0	2
Carnivora	Mustelidae	Arctonyx collaris	0	0	0	0	0	na	0	0	0	0	0	0	0	0	0	0	0	0	0	0	0	0	0	2	small ammals
Carnivora	Mustelidae	Martes flavigula	0	0	0	0	0	0	na	0	0	0	0	0	0	0	0	2	2	0	0	0	0	0	0	2	ADW; can prey on deer in genus Moschus
Carnivora	Mustelidae	Melogale personata	0	0	0	0	0	0	0	na	0	0	0	0	0	0	0	0	0	0	0	0	0	0	0	2	small ammals
Carnivora	Ursidae	Helarctos malayanus	0	0	0	0	0	0	0	0	na	0	0	0	0	0	0	0	0	0	0	0	0	0	0	2	ADW small mammals
Carnivora	Viverridae	Arctictis binturong	0	0	0	0	0	0	0	0	0	na	0	0	0	0	0	0	0	0	0	0	0	0	0	2	ADW small mammals
Carnivora	Viverridae	Paradoxurus hermaphroditus	0	0	0	0	0	0	0	0	0	0	na	0	0	0	0	0	0	0	0	0	0	0	0	2	ADW small mammals
Carnivora	Viverridae	Viverra zibetha	0	0	0	0	0	0	0	0	0	0	0	na	0	0	0	0	0	0	0	0	0	0	0	2	ADW small mammals
Cetartiodactyla	Bovidae	Capricornis milneedwardsii	0	0	0	0	0	0	0	0	0	0	0	0	na	0	0	0	0	0	0	0	0	0	0	0
Cetartiodactyla	Cervidae	Muntiacus muntjak	0	0	0	0	0	0	0	0	0	0	0	0	0	na	0	0	0	0	0	0	0	0	0	0
Cetartiodactyla	Suidae	Sus scrofa	0	0	0	0	0	0	0	0	0	0	0	0	0	0	na	0	0	0	0	0	0	0	0	0
Cetartiodactyla	Tragulidae	Tragulus javanicus	0	0	0	0	0	0	0	0	0	0	0	0	0	0	0	na	0	0	0	0	0	0	0	0
Cetartiodactyla	Tragulidae	Tragulus kanchil	0	0	0	0	0	0	0	0	0	0	0	0	0	0	0	0	na	0	0	0	0	0	0	0	ADW pred=Neofelis nebulosa, Canis lupus familiaris, Panthera pardus
Pholidota	Manidae	Manis javanica	0	0	0	0	0	0	0	0	0	0	0	0	0	0	0	0	0	na	0	0	0	0	0	0
Primates	Cercopithecidae	Macaca arctoides	0	0	0	0	0	0	0	0	0	0	0	0	0	0	0	0	0		na	0	0	0	0	0
Primates	Cercopithecidae	Macaca assamensis	0	0	0	0	0	0	0	0	0	0	0	0	0	0	0	0	0			na	0	0	0	0
Primates	Cercopithecidae	Macaca leonina	0	0	0	0	0	0	0	0	0	0	0	0	0	0	0	0	0				na	0	0	0
Rodentia	Hystricidae	Atherurus macrourus	0	0	0	0	0	0	0	0	0	0	0	0	0	0	0	0	0	0	0	0	0	na	0	0
Rodentia	Hystricidae	Hystrix brachyura	0	0	0	0	0	0	0	0	0	0	0	0	0	0	0	0	0	0	0	0	0	0	na	0
Rodentia	Muridae	Leopoldamys sabanus	0	0	0	0	0	0	0	0	0	0	0	0	0	0	0	0	0	0	0	0	0	0		na

## Sheet: NNN
SITE: Noubali Ndoki, Republic of Congo
SITE CODE: NNN
Order	Family	Species	Panthera pardus	Atilax paludinosus	Bdeogale nigripes	Herpestes naso	Mellivora capensis	Nandinia binotata	Civettictis civetta	Genetta servalina	Cephalophus callipygus	Cephalophus dorsalis	Cephalophus leucogaster	Cephalophus nigrifrons	Cephalophus silvicultor	Philantomba monticola	Syncerus caffer	Tragelaphus eurycerus	Tragelaphus spekii	Hylochoerus meinertzhageni	Potamochoerus porcus	Hyemoschus aquaticus	Phataginus tricuspis	Smutsia gigantea	Cercocebus agilis	Cercopithecus nictitans	Gorilla gorilla	Pan troglodytes	Loxodonta africana	Atherurus africanus	Cricetomys emini	Cricetomys gambianus	Funisciurus lemniscatus	Funisciurus pyrropus	Protoxerus stangeri	Thryonomys swinderianus	Orycteropus afer	Note
Carnivora	Felidae	Panthera pardus	na	0	0	0	1	1	1	0	2	1	1	1	1	1	1	2	1	2	1	1	0	0	2	2	1	1	1	0	0	0	0	0	0	1	1	recorded with prey throughout spreadsheet, ADW Pred=P. tigris, P leo,Crocuta crocuta, Lycoan pictus; Hart et al. 1996 J Af Ecol: Henschel et al 2005 J Afr Ecol, Bothma et al 1994 Safr J Wild
Carnivora	Herpestidae	Atilax paludinosus	0	na	0	0	0	0	0	0	0	0	0	0	0	0	0	0	0	0	0	1	0	0	0	0	0	0	0	0	0	0	0	0	0	0	0	Jay et al 1997 Af J Zoo
Carnivora	Herpestidae	Bdeogale nigripes	0	0	na	0	0	0	0	0	0	0	0	0	0	0	0	0	0	0	0	0	0	0	0	0	0	0	0	0	1	2	2	2	2	2	0
Carnivora	Herpestidae	Herpestes naso	0	0	0	na	0	0	0	0	0	0	0	0	0	1	0	0	0	0	0	0	0	0	0	0	0	0	0	0	0	0	0	0	0	0	0	2 included for Cephalophus because Philantomba monticola was in Cephalophus genus (Ray et al 1997 Afr J Zoo;
Carnivora	Mustelidae	Mellivora capensis	0	0	0	0	na	0	0	0	0	0	0	0	0	0	0	0	0	0	0	0	0	0	0	0	0	0	0	0	2	2	2	2	2	2	0	small mamals
Carnivora	Nandiniidae	Nandinia binotata	0	0	0	0	0	na	0	0	0	0	0	0	0	0	0	0	0	0	0	0	0	0	0	0	0	0	0	0	0	0	0	0	0	0	0
Carnivora	Viverridae	Civettictis civetta	0	0	0	0	0	0	na	0	2	2	2	1	1	0	0	0	0	0	0	0	0	0	0	0	0	0	0	0	2	2	2	2	2	1	0
Carnivora	Viverridae	Genetta servalina	0	0	0	0	0	0		na	0	0	0	0	0	0	0	0	0	0	0	0	0	0	0	0	0	0	0	0	2	2	2	2	2	1	0
Cetartiodactyla	Bovidae	Cephalophus callipygus	0	0	0	0	0	0	0	0	na	0	0	0	0	0	0	0	0	0	0	0	0	0	0	0	0	0	0	0	0	0	0	0	0	0	0
Cetartiodactyla	Bovidae	Cephalophus dorsalis	0	0	0	0	0	0	0	0	0	na	0	0	0	0	0	0	0	0	0	0	0	0	0	0	0	0	0	0	0	0	0	0	0	0	0
Cetartiodactyla	Bovidae	Cephalophus leucogaster	0	0	0	0	0	0	0	0	0	0	na	0	0	0	0	0	0	0	0	0	0	0	0	0	0	0	0	0	0	0	0	0	0	0	0
Cetartiodactyla	Bovidae	Cephalophus nigrifrons	0	0	0	0	0	0	0	0	0	0	0	na	0	0	0	0	0	0	0	0	0	0	0	0	0	0	0	0	0	0	0	0	0	0	0
Cetartiodactyla	Bovidae	Cephalophus silvicultor	0	0	0	0	0	0	0	0	0	0	0	0	na	0	0	0	0	0	0	0	0	0	0	0	0	0	0	0	0	0	0	0	0	0	0
Cetartiodactyla	Bovidae	Philantomba monticola	0	0	0	0	0	0	0	0	0	0	0	0	0	na	0	0	0	0	0	0	0	0	0	0	0	0	0	0	0	0	0	0	0	0	0
Cetartiodactyla	Bovidae	Syncerus caffer	0	0	0	0	0	0	0	0	0	0	0	0	0	0	na	0	0	0	0	0	0	0	0	0	0	0	0	0	0	0	0	0	0	0	0
Cetartiodactyla	Bovidae	Tragelaphus eurycerus	0	0	0	0	0	0	0	0	0	0	0	0	0	0	0	na	0	0	0	0	0	0	0	0	0	0	0	0	0	0	0	0	0	0	0
Cetartiodactyla	Bovidae	Tragelaphus spekii	0	0	0	0	0	0	0	0	0	0	0	0	0	0	0	0	na	0	0	0	0	0	0	0	0	0	0	0	0	0	0	0	0	0	0
Cetartiodactyla	Suidae	Hylochoerus meinertzhageni	0	0	0	0	0	0	0	0	0	0	0	0	0	0	0	0	0	na	0	0	0	0	0	0	0	0	0	0	0	0	0	0	0	0	0
Cetartiodactyla	Suidae	Potamochoerus porcus	0	0	0	0	0	0	0	0	0	0	0	0	0	0	0	0	0	0	na	0	0	0	0	0	0	0	0	0	0	0	0	0	0	0	0
Cetartiodactyla	Tragulidae	Hyemoschus aquaticus	0	0	0	0	0	0	0	0	0	0	0	0	0	0	0	0	0	0	0	na	0	0	0	0	0	0	0	0	0	0	0	0	0	0	0
Pholidota	Manidae	Phataginus tricuspis	0	0	0	0	0	0	0	0	0	0	0	0	0	0	0	0	0	0	0	0	na	0	0	0	0	0	0	0	0	0	0	0	0	0	0
Pholidota	Manidae	Smutsia gigantea	0	0	0	0	0	0	0	0	0	0	0	0	0	0	0	0	0	0	0	0	0	na	0	0	0	0	0	0	0	0	0	0	0	0	0
Primates	Cercopithecidae	Cercocebus agilis	0	0	0	0	0	0	0	0	0	0	0	0	0	0	0	0	0	0	0	0	0	0	na	0	0	0	0	0	0	0	0	0	0	0	0
Primates	Cercopithecidae	Cercopithecus nictitans	0	0	0	0	0	0	0	0	0	0	0	0	0	0	0	0	0	0	0	0	0	0	0	na	0	0	0	0	0	0	0	0	0	0	0
Primates	Hominidae	Gorilla gorilla	0	0	0	0	0	0	0	0	0	0	0	0	0	0	0	0	0	0	0	0	0	0	0	0	na	0	0	0	0	0	0	0	0	0	0
Primates	Hominidae	Pan troglodytes	0	0	0	0	0	0	0	0	0	0	0	0	0	0	0	0	0	0	2	0	0	0	0	0	0	na	0	0	0	0	0	0	0	0	0	ADW recorded Potamochoerus larvatus;
Proboscidea	Elephantidae	Loxodonta africana	0	0	0	0	0	0	0	0	0	0	0	0	0	0	0	0	0	0	0	0	0	0	0	0	0	0	na	0	0	0	0	0	0	0	0
Rodentia	Hystricidae	Atherurus africanus	0	0	0	0	0	0	0	0	0	0	0	0	0	0	0	0	0	0	0	0	0	0	0	0	0	0	0	na	0	0	0	0	0	0	0
Rodentia	Nesomyidae	Cricetomys emini	0	0	0	0	0	0	0	0	0	0	0	0	0	0	0	0	0	0	0	0	0	0	0	0	0	0	0	0	na	0	0	0	0	0	0
Rodentia	Nesomyidae	Cricetomys gambianus	0	0	0	0	0	0	0	0	0	0	0	0	0	0	0	0	0	0	0	0	0	0	0	0	0	0	0	0	0	na	0	0	0	0	0
Rodentia	Sciuridae	Funisciurus lemniscatus	0	0	0	0	0	0	0	0	0	0	0	0	0	0	0	0	0	0	0	0	0	0	0	0	0	0	0	0	0	0	na	0	0	0	0
Rodentia	Sciuridae	Funisciurus pyrropus	0	0	0	0	0	0	0	0	0	0	0	0	0	0	0	0	0	0	0	0	0	0	0	0	0	0	0	0	0	0	0	na	0	0	0
Rodentia	Sciuridae	Protoxerus stangeri	0	0	0	0	0	0	0	0	0	0	0	0	0	0	0	0	0	0	0	0	0	0	0	0	0	0	0	0	0	0	0	0	na	0	0
Rodentia	Thryonomyidae	Thryonomys swinderianus	0	0	0	0	0	0	0	0	0	0	0	0	0	0	0	0	0	0	0	0	0	0	0	0	0	0	0	0	0	0	0	0		na	0
Tubulidentata	Orycteropodidae	Orycteropus afer	0	0	0	0	0	0	0	0	0	0	0	0	0	0	0	0	0	0	0	0	0	0	0	0	0	0	0	0	0	0	0	0	0	0	na

[truncated: 6 more sheets: PSH, RNF, UDZ, VB, YAN, YAS]
